# Supplementary material for: Alternative Splicing Events as Indicators for the Prognosis of Uveal Melanoma
Source: Genes (Basel). 2020 Feb 21;11(2):227. doi: 10.3390/genes11020227 (PMC7074237; doi:10.3390/genes11020227)
Supplement: Supplementary file 1 [file genes-11-00227-s001.zip]

Archive with 3 entries (3 files):
- genes-708089 Figure S1.pdf
- Protein-protein interaction network.cys
- Splicing correlation network.cys
